# Supplementary material for: Treatment of Status Epilepticus after Traumatic Brain Injury Using an Antiseizure Drug Combined with a Tissue Recovery Enhancer Revealed by Systems Biology
Source: Int J Mol Sci. 2023 Sep 13;24(18):14049. doi: 10.3390/ijms241814049 (PMC10531083; doi:10.3390/ijms241814049)
Supplement: Supplementary file 1 [file ijms-24-14049-s001.zip]

Archive with 13 entries (10 files):
- ijms-2575599-SI/
- ijms-2575599-SI/Supplementary Figures/
- ijms-2575599-SI/Supplementary Figures/Supplementary Figure - S1A - D - Figure and Legend.pdf
- ijms-2575599-SI/Supplementary Tables S1- S9/
- ijms-2575599-SI/Supplementary Tables S1- S9/Supplementary Table S1 - LINCS score of top 40 compounds .pdf
- ijms-2575599-SI/Supplementary Tables S1- S9/Supplementary Table S2 - IPA TBI sig at 32 h and compound sig .pdf
- ijms-2575599-SI/Supplementary Tables S1- S9/Supplementary Table S3 - IPA TBI sig at 3 months and compound sig .pdf
- ijms-2575599-SI/Supplementary Tables S1- S9/Supplementary Table S4 - IPA TBI sig at 32h and 3 months combined and compound sig.pdf
- ijms-2575599-SI/Supplementary Tables S1- S9/Supplementary Table S5 - Scoring criteria based on in vitro outcome.pdf
- ijms-2575599-SI/Supplementary Tables S1- S9/Supplementary Table S6 - Average number of seizures between 0-72 h post TBI .pdf
- ijms-2575599-SI/Supplementary Tables S1- S9/Supplementary Table S7 - Average seizure duration in all rats between 0-72 h post TBI .pdf
- ijms-2575599-SI/Supplementary Tables S1- S9/Supplementary Table S8 - Average seizure duration in rats with seizures between 0-72 h post TBI .pdf
- ijms-2575599-SI/Supplementary Tables S1- S9/Supplementary Table S9 - Avergae Racine Score in rats with seizures between 0-72h after TBI.pdf
